# Supplementary material for: Transcranial Magnetic Stimulation for the Treatment of Cocaine Addiction: A Systematic Review
Source: J Clin Med. 2021 Nov 28;10(23):5595. doi: 10.3390/jcm10235595 (PMC8658408; doi:10.3390/jcm10235595)
Supplement: Supplementary file 1 [file jcm-10-05595-s001.zip]

Archive with 1 entries (1 files):
- jcm-1460098-supplementary.pdf
